# Supplementary material for: Temperature lapse rate estimation and snowmelt runoff simulation in a high-altitude basin
Source: Sci Rep. 2022 Aug 10;12:13638. doi: 10.1038/s41598-022-18047-5 (PMC9365777; doi:10.1038/s41598-022-18047-5)
Supplement: Supplementary file 1 — Supplementary Information 1. [file 41598_2022_18047_MOESM1_ESM.zip]

Archive with 540 entries (540 files):
- 200101.tfw
- 200101.tif
- 200101.tif.aux.xml
- 200102.tfw
- 200102.tif
- 200102.tif.aux.xml
- 200103.tfw
- 200103.tif
- 200103.tif.aux.xml
- 200104.tfw
- 200104.tif
- 200104.tif.aux.xml
- 200105.tfw
- 200105.tif
- 200105.tif.aux.xml
- 200106.tfw
- 200106.tif
- 200106.tif.aux.xml
- 200107.tfw
- 200107.tif
- 200107.tif.aux.xml
- 200108.tfw
- 200108.tif
- 200108.tif.aux.xml
- 200109.tfw
- 200109.tif
- 200109.tif.aux.xml
- 200110.tfw
- 200110.tif
- 200110.tif.aux.xml
- 200111.tfw
- 200111.tif
- 200111.tif.aux.xml
- 200112.tfw
- 200112.tif
- 200112.tif.aux.xml
- 200201.tfw
- 200201.tif
- 200201.tif.aux.xml
- 200202.tfw
- 200202.tif
- 200202.tif.aux.xml
- 200203.tfw
- 200203.tif
- 200203.tif.aux.xml
- 200204.tfw
- 200204.tif
- 200204.tif.aux.xml
- 200205.tfw
- 200205.tif
- 200205.tif.aux.xml
- 200206.tfw
- 200206.tif
- 200206.tif.aux.xml
- 200207.tfw
- 200207.tif
- 200207.tif.aux.xml
- 200208.tfw
- 200208.tif
- 200208.tif.aux.xml
- 200209.tfw
- 200209.tif
- 200209.tif.aux.xml
- 200210.tfw
- 200210.tif
- 200210.tif.aux.xml
- 200211.tfw
- 200211.tif
- 200211.tif.aux.xml
- 200212.tfw
- 200212.tif
- 200212.tif.aux.xml
- 200301.tfw
- 200301.tif
- 200301.tif.aux.xml
- 200302.tfw
- 200302.tif
- 200302.tif.aux.xml
- 200303.tfw
- 200303.tif
- 200303.tif.aux.xml
- 200304.tfw
- 200304.tif
- 200304.tif.aux.xml
- 200305.tfw
- 200305.tif
- 200305.tif.aux.xml
- 200306.tfw
- 200306.tif
- 200306.tif.aux.xml
- 200307.tfw
- 200307.tif
- 200307.tif.aux.xml
- 200308.tfw
- 200308.tif
- 200308.tif.aux.xml
- 200309.tfw
- 200309.tif
- 200309.tif.aux.xml
- 200310.tfw
- 200310.tif
- 200310.tif.aux.xml
- 200311.tfw
- 200311.tif
- 200311.tif.aux.xml
- 200312.tfw
- 200312.tif
- 200312.tif.aux.xml
- 200401.tfw
- 200401.tif
- 200401.tif.aux.xml
- 200402.tfw
- 200402.tif
- 200402.tif.aux.xml
- 200403.tfw
- 200403.tif
- 200403.tif.aux.xml
- 200404.tfw
- 200404.tif
- 200404.tif.aux.xml
- 200405.tfw
- 200405.tif
- 200405.tif.aux.xml
- 200406.tfw
- 200406.tif
- 200406.tif.aux.xml
- 200407.tfw
- 200407.tif
- 200407.tif.aux.xml
- 200408.tfw
- 200408.tif
- 200408.tif.aux.xml
- 200409.tfw
- 200409.tif
- 200409.tif.aux.xml
- 200410.tfw
- 200410.tif
- 200410.tif.aux.xml
- 200411.tfw
- 200411.tif
- 200411.tif.aux.xml
- 200412.tfw
- 200412.tif
- 200412.tif.aux.xml
- 200501.tfw
- 200501.tif
- 200501.tif.aux.xml
- 200502.tfw
- 200502.tif
- 200502.tif.aux.xml
- 200503.tfw
- 200503.tif
- 200503.tif.aux.xml
- 200504.tfw
- 200504.tif
- 200504.tif.aux.xml
- 200505.tfw
- 200505.tif
- 200505.tif.aux.xml
- 200506.tfw
- 200506.tif
- 200506.tif.aux.xml
- 200507.tfw
- 200507.tif
- 200507.tif.aux.xml
- 200508.tfw
- 200508.tif
- 200508.tif.aux.xml
- 200509.tfw
- 200509.tif
- 200509.tif.aux.xml
- 200510.tfw
- 200510.tif
- 200510.tif.aux.xml
- 200511.tfw
- 200511.tif
- 200511.tif.aux.xml
- 200512.tfw
- 200512.tif
- 200512.tif.aux.xml
- 200601.tfw
- 200601.tif
- 200601.tif.aux.xml
- 200602.tfw
- 200602.tif
- 200602.tif.aux.xml
- 200603.tfw
- 200603.tif
- 200603.tif.aux.xml
- 200604.tfw
- 200604.tif
- 200604.tif.aux.xml
- 200605.tfw
- 200605.tif
- 200605.tif.aux.xml
- 200606.tfw
- 200606.tif
- 200606.tif.aux.xml
- 200607.tfw
- 200607.tif
- 200607.tif.aux.xml
- 200608.tfw
- 200608.tif
- 200608.tif.aux.xml
- 200609.tfw
- 200609.tif
- 200609.tif.aux.xml
- 200610.tfw
- 200610.tif
- 200610.tif.aux.xml
- 200611.tfw
- 200611.tif
- 200611.tif.aux.xml
- 200612.tfw
- 200612.tif
- 200612.tif.aux.xml
- 200701.tfw
- 200701.tif
- 200701.tif.aux.xml
- 200702.tfw
- 200702.tif
- 200702.tif.aux.xml
- 200703.tfw
- 200703.tif
- 200703.tif.aux.xml
- 200704.tfw
- 200704.tif
- 200704.tif.aux.xml
- 200705.tfw
- 200705.tif
- 200705.tif.aux.xml
- 200706.tfw
- 200706.tif
- 200706.tif.aux.xml
- 200707.tfw
- 200707.tif
- 200707.tif.aux.xml
- 200708.tfw
- 200708.tif
- 200708.tif.aux.xml
- 200709.tfw
- 200709.tif
- 200709.tif.aux.xml
- 200710.tfw
- 200710.tif
- 200710.tif.aux.xml
- 200711.tfw
- 200711.tif
- 200711.tif.aux.xml
- 200712.tfw
- 200712.tif
- 200712.tif.aux.xml
- 200801.tfw
- 200801.tif
- 200801.tif.aux.xml
- 200802.tfw
- 200802.tif
- 200802.tif.aux.xml
- 200803.tfw
- 200803.tif
- 200803.tif.aux.xml
- 200804.tfw
- 200804.tif
- 200804.tif.aux.xml
- 200805.tfw
- 200805.tif
- 200805.tif.aux.xml
- 200806.tfw
- 200806.tif
- 200806.tif.aux.xml
- 200807.tfw
- 200807.tif
- 200807.tif.aux.xml
- 200808.tfw
- 200808.tif
- 200808.tif.aux.xml
- 200809.tfw
- 200809.tif
- 200809.tif.aux.xml
- 200810.tfw
- 200810.tif
- 200810.tif.aux.xml
- 200811.tfw
- 200811.tif
- 200811.tif.aux.xml
- 200812.tfw
- 200812.tif
- 200812.tif.aux.xml
- 200901.tfw
- 200901.tif
- 200901.tif.aux.xml
- 200902.tfw
- 200902.tif
- 200902.tif.aux.xml
- 200903.tfw
- 200903.tif
- 200903.tif.aux.xml
- 200904.tfw
- 200904.tif
- 200904.tif.aux.xml
[truncated: 240 more entries]
