# Supplementary material for: Temperature lapse rate estimation and snowmelt runoff simulation in a high-altitude basin
Source: Sci Rep. 2022 Aug 10;12:13638. doi: 10.1038/s41598-022-18047-5 (PMC9365777; doi:10.1038/s41598-022-18047-5)
Supplement: Supplementary file 1 — Supplementary Information 1. [file 41598_2022_18047_MOESM1_ESM.zip › 200109.tif.aux.xml]

<PAMDataset>
  <PAMRasterBand band="1">
    <Metadata>
      <MDI key="STATISTICS_MINIMUM">-5.9180912971497</MDI>
      <MDI key="STATISTICS_MAXIMUM">18.692483901978</MDI>
      <MDI key="STATISTICS_MEAN">5.9570716893231</MDI>
      <MDI key="STATISTICS_STDDEV">4.1133878675552</MDI>
      <MDI key="STATISTICS_SKIPFACTORX">1</MDI>
      <MDI key="STATISTICS_SKIPFACTORY">1</MDI>
      <MDI key="STATISTICS_EXCLUDEDVALUES"></MDI>
      <MDI key="STATISTICS_COVARIANCES">16.9199597489503</MDI>
    </Metadata>
  </PAMRasterBand>
</PAMDataset>
