# Supplementary material for: Temperature lapse rate estimation and snowmelt runoff simulation in a high-altitude basin
Source: Sci Rep. 2022 Aug 10;12:13638. doi: 10.1038/s41598-022-18047-5 (PMC9365777; doi:10.1038/s41598-022-18047-5)
Supplement: Supplementary file 1 — Supplementary Information 1. [file 41598_2022_18047_MOESM1_ESM.zip › 200404.tif.aux.xml]

<PAMDataset>
  <PAMRasterBand band="1">
    <Metadata>
      <MDI key="STATISTICS_MINIMUM">-13.013856887817</MDI>
      <MDI key="STATISTICS_MAXIMUM">16.810665130615</MDI>
      <MDI key="STATISTICS_MEAN">0.055019163370324</MDI>
      <MDI key="STATISTICS_STDDEV">5.3270605096881</MDI>
      <MDI key="STATISTICS_SKIPFACTORX">1</MDI>
      <MDI key="STATISTICS_SKIPFACTORY">1</MDI>
      <MDI key="STATISTICS_EXCLUDEDVALUES"></MDI>
      <MDI key="STATISTICS_COVARIANCES">28.3775736738779</MDI>
    </Metadata>
  </PAMRasterBand>
</PAMDataset>
