# Supplementary material for: Temperature lapse rate estimation and snowmelt runoff simulation in a high-altitude basin
Source: Sci Rep. 2022 Aug 10;12:13638. doi: 10.1038/s41598-022-18047-5 (PMC9365777; doi:10.1038/s41598-022-18047-5)
Supplement: Supplementary file 2 — Supplementary Information 2. [file 41598_2022_18047_MOESM2_ESM.xlsx]

## Sheet: dayrate-and-elevation
DEM	snow cover days ratio(%)
5333	40.1887
5238	45.0139
5097	43.6843
5220	37.0362
5115	37.5509
5216	41.3897
5227	47.5874
5254	49.1315
5146	48.9385
5065	47.4587
5417	38.0656
5499	36.5859
5191	36.929
5076	38.8162
5166	42.1188
5384	48.2951
5219	49.2172
5099	46.2363
5154	46.0219
5233	45.8932
5290	49.9678
5176	47.7161
5263	46.9869
5337	39.1379
5256	38.2372
5300	38.0227
5209	39.2022
5035	37.7011
5133	39.5882
5289	44.8424
5252	47.0513
5176	43.4699
5079	41.5612
5229	42.7836
5373	49.689
5269	49.3888
5178	46.2792
5106	45.2284
5343	44.8853
5410	44.199
5212	37.1864
5185	35.3849
5360	35.0204
5246	35.5565
5092	37.5724
5028	36.1999
5163	44.8424
5329	47.0513
5153	43.4699
5036	41.5612
5150	42.7836
5209	50.2466
5185	46.7081
5386	48.3594
5165	46.6652
5084	44.3706
5140	42.1403
5404	42.7407
5251	43.8344
5217	44.2633
5406	37.0577
5208	37.4008
5128	37.1864
5083	35.3849
5385	35.0204
5380	35.5565
5159	37.5724
5052	36.1999
5027	36.5216
5273	37.7225
5202	37.937
5069	38.9234
5056	36.157
5282	36.0069
5370	38.6661
5193	42.033
5250	42.0545
5147	44.4992
5321	45.6359
5211	46.6652
5071	44.3706
5065	42.1403
5171	42.7407
5260	42.8051
5097	42.2475
5085	43.8344
5102	44.2633
5188	44.4564
5342	49.496
5337	50.6755
5293	50.5469
5219	51.4047
5304	43.4913
5185	42.2475
5107	40.9393
5047	36.2642
5183	33.4549
5371	34.1197
5213	37.3579
5090	37.6367
5014	34.9346
5140	34.9775
5292	36.8647
5104	37.937
5009	34.3341
5144	32.6185
5326	34.3127
5191	36.7146
5120	40.875
5436	42.1188
5070	44.4992
5199	45.6359
5308	43.8559
5086	42.226
5048	40.7677
5141	39.1379
5154	38.8805
5053	40.0386
5096	42.7622
5109	45.2069
5116	46.4293
5211	49.1744
5231	48.5095
5159	48.5095
5108	50.2252
5303	49.5818
5270	46.7081
5330	44.1132
5282	43.2769
5169	43.5771
5117	42.6549
5065	37.937
5045	34.2912
5326	33.6264
5396	37.7868
5094	35.4707
5014	32.8544
5069	31.825
5270	32.2968
5142	33.0688
5020	33.1546
5074	31.6749
5316	32.8115
5167	33.4763
5106	36.4572
5375	38.4302
5342	41.8615
5242	43.3198
5392	39.8027
5291	37.1649
5079	39.8241
5084	41.7113
5209	40.0386
5205	39.1164
5040	38.1943
5037	37.8297
5131	37.122
5062	36.5001
5063	38.4945
5140	41.454
5379	41.454
5242	46.5795
5297	48.5524
5268	47.5231
5175	46.172
5025	45.9575
5047	42.419
5304	41.3468
5208	41.4969
5332	41.2181
5322	41.2181
5219	40.1887
5060	38.4945
5058	35.3635
5106	33.605
5387	34.6129
5121	34.7416
5032	31.2674
4999	28.0721
5221	28.0721
5177	28.8441
5000	31.3318
5079	31.2245
5260	31.4175
5109	31.8893
5110	34.7845
5313	37.3579
5301	39.5025
5163	40.2745
5297	38.3659
5170	37.315
5077	35.5994
5088	34.1411
5161	31.3961
5075	30.045
5024	30.7313
5051	33.412
5193	33.9052
5016	32.4684
5055	33.5192
5112	35.1919
5208	34.1626
5320	32.8544
5356	35.8996
5394	37.8512
5146	39.7813
5066	40.1244
5082	38.1514
5183	39.1379
5036	39.7384
5134	39.3309
5207	39.6097
5267	39.3738
5072	37.4866
5052	35.2992
5054	32.6399
5187	29.7234
5133	34.7416
5042	31.2674
4994	28.0721
4978	28.0721
5099	28.8441
5002	31.3318
5038	31.2245
5159	31.4175
5086	31.8893
5065	34.7845
5340	37.3579
5236	39.5025
5135	40.7463
5345	41.7542
5366	32.6399
5227	33.8838
5089	32.9616
5016	30.3024
5040	29.5303
5027	29.6376
5056	30.2166
5042	31.7392
5157	30.6026
5018	30.7742
5030	32.2754
5082	33.798
5101	33.0045
5163	31.9966
5205	34.5486
5278	36.8647
5171	39.7813
5064	40.1244
5017	38.1514
5108	39.1379
5127	39.7384
5187	39.3309
5177	39.6097
5290	39.3738
5146	37.4866
4998	35.2992
5060	31.053
5086	29.7234
5072	28.6082
5053	27.0427
4990	25.9061
5001	25.4557
5016	26.0562
4965	26.1849
4997	25.6058
5094	26.6781
5069	26.8711
5069	29.9593
5248	35.0418
5095	35.8567
5131	36.4787
5189	36.0498
5249	35.8139
5305	37.7868
5318	38.1514
5191	37.7439
5036	36.6931
5011	30.9672
5027	29.08
5033	26.9354
4996	25.9275
5007	26.6781
4979	26.9569
4986	26.0133
4979	25.134
4973	24.8767
5017	25.0911
5058	26.5494
5183	29.0371
5132	33.798
5092	34.5915
5084	34.9346
5087	31.439
5332	30.4954
5256	28.7154
5096	30.0021
5017	29.3373
4990	29.5303
5024	29.6376
5042	30.2166
5113	31.7392
5041	30.6026
5037	30.7742
5055	32.2754
5060	33.798
5059	32.4898
5083	31.9966
5164	34.5486
5335	36.8647
5220	36.8861
5056	36.2213
5021	37.5509
5056	38.1943
5105	38.6661
5237	37.7011
5237	28.7154
5065	30.0021
5015	29.3373
4991	28.7583
5003	28.694
5027	28.4795
5162	28.7798
5006	27.6646
5013	29.5947
5033	32.1467
5054	33.6479
5240	33.0688
5152	35.2563
5267	36.4572
5398	34.7416
5178	32.2968
5021	32.7257
5007	36.0926
5062	35.5994
5115	34.0982
5316	32.3397
5267	33.1761
5280	34.1411
5196	34.8274
5105	34.57
5029	31.0315
5017	28.7583
4986	26.3564
4956	25.5415
4969	26.5494
4954	26.335
4951	25.2198
4963	24.4263
4958	24.362
4987	24.9196
4997	26.1205
5130	27.1713
5112	30.1094
5085	33.2404
5072	31.9537
5063	29.6161
5144	27.4287
5054	25.8417
5038	28.1364
5004	28.2007
4977	27.4287
4988	27.1285
5030	26.2278
5048	25.8417
4991	26.142
5013	28.7583
5024	31.1388
5053	31.7607
5125	32.404
5319	33.0259
5386	31.2245
5157	29.9807
5119	29.1872
5053	30.6241
4978	32.211
5042	31.0101
5124	31.3747
5123	31.0744
5305	31.7821
5266	32.7686
5258	32.5113
5051	32.9187
5007	31.9322
5003	29.273
4989	26.9783
4975	26.914
4950	26.6352
4928	26.3564
4947	24.9839
4925	24.4907
4950	24.5336
4945	24.5121
4995	24.7266
5069	24.9196
5069	26.2492
5097	29.9593
5084	31.9537
5091	29.6161
5093	27.4287
5131	26.3779
5025	27.107
5019	28.1149
5006	27.4501
4984	26.8711
4948	25.7131
5002	25.0697
4981	25.0483
4970	25.3699
5023	26.6352
5034	28.8226
5202	30.9029
5244	30.3882
5332	28.5653
5331	26.2492
5236	24.3834
5037	26.0991
5034	28.1793
5007	28.8441
5012	28.8012
5074	29.2516
5174	29.6376
5368	31.9322
5280	32.5327
5111	32.4469
5081	35.1276
5110	35.2563
5053	29.273
5024	26.9783
4987	26.914
4961	26.6352
4924	26.3564
4955	24.9839
4927	24.4907
4943	24.5336
4938	24.5121
4982	24.7266
5011	24.9196
5042	26.2492
5070	29.9593
5051	30.2809
5052	29.9378
5102	29.2301
5109	28.7369
5022	29.5089
5003	28.2865
4983	27.3215
4977	25.9704
4979	25.0268
4975	25.0054
4977	24.5979
5014	25.2413
5076	26.8926
5231	29.6376
5289	28.2651
5253	24.4692
5123	21.038
5117	24.3834
5027	26.0991
4980	28.1793
4998	28.8441
5013	28.8012
5022	29.2516
5079	29.6376
5320	31.9322
5196	32.5327
5201	32.4469
5285	35.1276
5201	35.2563
5124	33.3047
5145	30.4096
5149	29.08
5027	26.8497
4974	25.4986
4928	24.7051
4891	24.3834
4927	23.9331
4931	24.5336
4940	24.2548
4963	23.8902
5010	24.9196
5049	28.7369
5066	29.5518
5065	30.3024
5094	29.9807
5077	29.4875
5024	35.2134
5001	28.2865
5001	27.3215
4977	25.9704
4957	25.0268
4954	25.0054
4972	24.5979
5005	25.2413
5056	26.8926
5099	29.6376
5200	28.2651
5260	24.4692
5168	21.038
5028	19.9228
4988	23.3541
4996	23.4613
5008	24.4692
5042	26.5494
5242	28.1364
5098	29.1658
5125	29.7019
5314	31.0101
5173	33.6264
5361	32.9187
5202	32.9831
5187	33.4763
5194	32.8758
5230	31.0101
5057	29.0157
5042	25.9704
4952	25.0911
4940	24.0618
4914	23.4184
4907	23.976
4929	22.6678
4937	22.6464
4986	24.362
4998	25.4986
5036	26.3993
5063	26.4422
5059	26.6995
5088	27.5574
5093	35.2134
5052	33.605
5001	31.3318
4985	29.1229
4959	26.528
4956	25.4772
4987	25.4772
4977	25.4772
5151	25.3699
5174	27.0856
5223	22.0459
5121	18.7219
5021	18.1214
4995	19.8585
4962	22.6464
4949	23.2039
4990	24.3191
5121	26.6567
5173	30.1737
5252	32.6185
5276	34.763
5298	34.2269
5383	30.8171
5180	29.659
5357	28.0077
5183	28.5439
5172	30.4525
5100	31.0101
5064	32.4469
5101	33.8838
5019	31.3318
4933	27.2142
4917	25.8846
4897	24.8981
4920	22.8179
4944	22.9466
4978	24.169
4983	25.1555
5000	26.1205
5029	25.7131
5055	26.5494
5330	35.1705
5205	34.9131
5106	34.0339
5015	32.3611
4996	29.9378
4974	27.2357
4958	25.5201
4907	24.3191
4962	22.8394
5140	19.5153
5197	18.3144
5095	16.1698
5007	15.505
4962	16.3629
4944	20.8878
5015	21.9816
4974	23.2254
5112	23.2039
5199	24.8981
5229	27.1499
5293	30.7098
5332	33.2833
5173	33.3905
5159	30.5383
5102	27.9219
5106	26.6567
5086	27.0212
5109	27.8362
5081	29.2301
5153	32.8758
5235	32.4684
5194	29.5732
4980	26.2921
4926	26.1205
4918	22.775
4902	22.2389
4917	23.6972
4958	24.169
4984	25.1555
5005	26.1205
4998	25.7131
5032	26.5494
5283	34.8703
5118	34.0982
5123	33.9267
5051	31.0101
4982	28.9513
4960	26.8282
4936	24.1904
4951	22.7107
4943	20.9736
4981	17.2636
5047	16.0412
5006	14.8831
4942	15.1619
4933	17.6496
4940	21.1023
4926	22.4534
4971	23.5256
5060	22.9466
5088	23.8473
5079	25.3699
5243	28.308
5209	30.5168
5143	31.5891
5101	33.6479
5055	30.2166
5010	26.6567
5035	27.0212
5014	27.8362
5076	29.2301
5220	32.8758
5317	32.4684
5212	29.5732
5021	26.2921
4924	26.1205
4929	22.775
4897	22.2389
4938	24.1475
4967	24.5121
4965	25.0054
4978	25.3914
5008	24.9196
5012	24.7909
5019	24.5765
5095	28.694
5295	30.2809
5283	29.7019
5149	27.879
5060	26.6781
4973	26.5709
4906	21.424
4887	21.7885
4919	23.7186
4957	24.0189
4959	24.9196
4977	25.0483
4981	24.1904
5010	24.2119
5011	24.4049
5232	33.0903
5272	32.5541
5182	30.9672
5224	28.2865
4988	25.7131
4965	25.134
4951	23.6543
4932	21.4883
4926	20.0086
4939	16.6202
4948	15.7409
4949	15.4621
4937	15.1619
4934	17.6496
4954	21.1023
4966	22.4534
4974	23.5256
5023	22.9466
5034	23.8473
5070	25.3699
5131	28.308
5109	30.5168
5203	34.5057
5170	33.6479
5083	30.2166
4985	27.686
4987	26.5494
4994	27.0856
5441	32.5541
5325	30.9672
5258	28.2865
5041	25.7131
4965	25.134
4942	23.6543
4937	21.4883
4935	18.3144
4898	16.6202
4928	15.7409
4922	15.4621
4929	16.1913
4956	20.1587
4955	22.1531
4993	23.8259
5030	24.0189
5023	24.9196
5152	25.5201
5253	25.7988
5242	25.6916
5079	26.9783
5200	32.0609
5315	30.8814
5079	29.1443
4985	27.5788
4977	24.4049
5016	22.1746
5093	21.5741
5373	21.3596
5264	22.8608
5130	24.9839
5082	27.0212
4998	22.1531
4892	20.1801
4931	20.3946
4937	22.6893
4944	23.0324
4960	23.6757
4982	24.362
4987	24.0618
4990	24.169
5211	29.9807
5133	27.8576
5096	25.9061
4986	25.7988
4976	25.0697
4935	22.9895
4936	18.8291
4897	19.3009
4897	19.9871
4920	19.837
4927	20.8021
4982	23.1396
5002	25.3056
5035	28.3294
5196	31.7392
5240	30.4954
5235	28.1149
5196	26.5709
5134	25.4986
5073	26.1205
5276	30.1094
5238	29.4231
5135	28.4152
5032	26.4422
4955	22.6249
4959	20.9736
5020	20.4375
5202	20.1587
5172	21.9816
5160	23.0324
5204	19.3652
5010	18.1428
4907	20.1373
4919	21.7028
4915	22.7321
4936	23.4398
4964	23.9974
4955	25.1126
4975	24.5121
5001	23.976
5209	29.3802
5106	28.0935
5040	27.2571
4990	27.2786
4993	27.3429
4947	24.6408
4930	19.3867
4920	19.3223
4919	19.258
4922	20.4804
4933	23.1611
4967	24.6193
5012	26.9998
5137	31.1388
5239	30.5168
5307	27.8576
5182	25.8632
5056	25.1984
5051	25.7345
5104	28.4152
5290	27.4716
5331	26.8926
5323	26.6995
5131	24.6193
4955	20.1587
4956	18.9363
5002	19.4724
5064	20.03
5122	20.7163
5166	19.0864
5103	16.2985
4935	17.7139
4899	20.0515
4898	21.7457
4913	22.7321
4941	23.4398
4945	23.9974
4986	25.1126
4984	24.5121
5130	31.9108
5102	31.3747
5091	31.0744
5034	30.5597
4969	29.0585
4947	23.7615
4943	21.1023
4884	19.6226
4924	19.9014
4940	22.8608
4911	23.8259
4945	24.0832
5069	27.7075
5149	29.4875
5265	29.1229
5176	27.1713
5078	26.5494
5040	25.8632
5020	25.7774
5111	25.3485
5177	25.5415
5172	26.8926
5160	26.6995
5135	24.6193
4969	20.1587
4955	18.9363
4976	19.4724
5033	20.03
5051	20.7163
5011	19.0864
4933	16.2985
4912	17.7139
4912	20.0515
4930	21.7457
4914	22.2603
4937	23.1396
4942	23.6972
4958	24.6622
5003	24.8767
5229	52.2196
5250	50.0965
5241	35.6852
5188	37.3579
5062	34.5486
5089	33.0474
4996	30.4311
4956	23.8259
4931	21.9816
4880	20.3088
4932	20.7592
4936	22.8608
4958	23.8259
4946	24.0832
5080	27.7075
5191	29.4875
5173	29.1229
5117	27.1713
5049	26.5494
5018	25.8632
5060	25.7774
5038	25.3485
5118	25.5415
5114	25.134
5087	25.0483
5063	21.7242
4974	19.1079
4959	17.9713
4979	18.4002
5005	19.065
5039	19.065
4952	14.8402
4942	14.5186
4906	17.478
4895	19.1937
4917	20.9951
4929	21.7457
4962	21.7885
4956	22.6464
4934	23.9331
4974	24.3406
4992	25.3056
5211	52.2196
5198	37.3579
5115	34.5486
5187	33.0474
5062	30.4311
4964	23.8259
4919	21.9816
4884	20.3088
4899	20.7592
4939	22.8394
4934	22.6249
4947	23.2468
5068	25.1126
5099	26.4422
5133	26.0562
5071	25.9061
5034	24.9196
5013	24.748
5018	24.0403
5026	24.1475
5079	24.6193
5055	24.6837
5014	23.3541
5018	20.4589
4954	17.8855
4964	17.1349
4989	17.4351
5013	17.864
4970	17.478
4948	14.4113
4919	14.7973
4928	16.9848
4905	18.0356
4935	21.1023
4928	21.3811
4941	21.5741
4967	22.8823
4952	24.2762
4980	24.7695
4985	25.6273
4989	25.8846
4990	26.8497
5190	50.697
5187	52.7343
5204	51.1688
5074	27.0641
5211	33.2618
5169	33.4977
5199	32.1896
5105	26.7853
4970	23.8473
4922	21.8743
4914	20.6519
4894	20.7377
4922	20.03
4951	19.8156
4944	19.7298
5008	19.4296
5057	20.1801
5072	20.5233
5023	21.3811
5027	21.9387
5002	21.7028
5004	22.1317
5050	21.7028
5034	22.0459
5025	21.1666
5045	19.451
5003	15.8911
4939	13.8966
4960	13.7036
4987	13.8966
4947	13.8752
4934	15.1405
4928	16.32
4939	15.698
4894	16.1698
4916	17.7354
4903	20.1801
4921	21.9172
4964	22.4105
4968	23.2254
4940	24.2333
4965	24.7695
4995	25.4128
4987	26.2063
4972	26.1634
4993	25.6058
4982	26.0776
5022	29.1443
5032	31.825
5054	32.7686
5080	31.7821
5093	32.79
5176	33.5621
5064	32.211
5051	33.0045
5083	32.404
5088	33.7122
5086	35.4493
5098	38.0013
5122	39.2451
5160	51.5762
5164	52.3054
5176	52.4984
5236	32.3611
5134	26.6781
4998	25.134
4910	22.7536
4927	21.3811
4903	20.2445
4895	19.7083
4916	19.2794
4916	18.6361
4922	17.7139
4979	17.9498
5040	19.4296
5002	20.3088
4985	20.7806
4985	21.4669
5015	20.0729
5025	19.5153
5004	19.6011
5038	17.4351
5041	14.8402
4937	12.3526
4954	12.3097
4967	12.5241
4926	12.2882
4951	12.6528
4924	14.6043
4907	17.9498
4894	17.9284
4901	18.3787
4912	19.9657
4918	20.1801
4919	21.9172
4965	22.4105
4947	23.2254
4967	24.2333
4971	24.7695
4983	25.4128
4988	26.2063
4991	26.1634
4993	25.6058
4986	26.0776
5013	28.2865
5032	28.2865
5019	28.3294
5033	29.2944
5035	29.9164
5030	30.667
5057	30.6026
5045	31.0744
5061	30.9886
5071	31.1388
5090	30.4311
5097	30.4096
5103	31.5677
5054	32.0824
5040	32.1467
5048	32.211
5053	32.6185
5071	31.8036
5085	31.0959
5091	31.9966
5088	32.4255
5091	33.2404
5109	34.9346
5138	38.9234
5143	41.454
5161	45.0354
5187	46.6009
5192	46.2578
4941	22.9466
4961	24.4049
4954	25.2842
4952	25.4772
4963	25.7774
4990	26.2492
4984	26.6781
4980	26.7424
4989	26.0776
5004	26.3993
4991	27.3215
5004	28.7154
5003	28.6296
4999	28.9513
5010	29.0585
5010	28.6082
5020	29.0371
5025	29.4017
5042	28.9513
5043	29.4017
5010	30.2595
5050	29.9807
5052	30.0236
5071	30.0665
5077	29.9164
5066	31.0959
5052	30.4311
5063	31.2245
5045	32.1252
5037	33.1332
5059	32.2968
5052	31.3103
5061	30.9672
5082	31.2674
5089	32.8758
5084	33.0045
5113	33.4334
5139	35.6637
5129	37.9584
5150	40.0172
5181	41.1538
5220	40.9179
5063	28.694
5075	30.3453
5072	32.4898
5092	33.0474
5099	33.991
5113	34.0553
5117	37.9584
5124	40.0172
5137	41.1538
5154	40.9179
5138	41.4111
5052	26.6138
5043	27.107
5058	29.3588
5195	30.8814
5060	26.9783
5025	27.3215
5039	26.9569
5067	26.721
5122	28.5224
5213	32.8973
5177	33.5192
5093	28.5439
5089	27.0641
4932	23.2254
4934	22.7321
4904	19.7727
4897	19.2794
4906	18.7862
4917	18.1214
4925	18.0785
4958	17.3493
4976	17.5209
5003	17.8855
4980	18.9792
4994	19.7941
4997	18.5503
5002	18.6575
4985	19.6011
4974	17.4351
4943	14.8402
4949	12.3526
4964	12.3097
4936	12.5241
4922	12.2882
4914	12.6528
4916	14.6043
4898	17.9498
4904	17.9284
4912	19.0221
4929	19.9657
4932	22.0673
5049	27.1499
5045	26.1634
5034	26.0562
5047	25.5201
5084	27.7289
5239	30.0879
5261	30.3882
5233	29.3588
5264	28.9299
5306	32.79
5162	30.9672
5091	26.3779
4942	24.4049
4938	24.0832
4886	19.7727
4911	19.2794
4907	18.7862
4919	18.1214
4930	18.0785
4933	17.3493
4948	17.5209
4981	17.8855
4943	18.9792
4978	19.5153
4966	18.5503
4970	18.6575
4938	17.8426
4966	16.2127
4964	13.5535
4910	12.0094
4929	11.4733
4938	12.2239
4928	12.0738
4893	12.8887
4889	15.2477
4901	18.2929
4896	19.4939
4907	21.4669
4941	22.4534
4933	23.397
4958	23.9331
4947	24.2977
4970	24.2977
4973	25.7345
4974	25.8203
4983	25.6487
4985	26.3564
5011	25.8203
4985	25.4986
4985	25.8632
5008	26.721
5015	29.0371
5010	29.3802
4999	29.2944
5027	29.6376
5003	30.3024
5013	29.1014
5013	28.8012
5016	28.9942
5022	28.9084
5012	29.466
5032	29.0371
5034	28.2436
5032	27.9005
5059	26.4851
5057	23.3755
5053	21.81
5061	22.775
5043	22.9895
5042	23.4398
5043	24.362
5055	26.7424
5040	23.8902
5013	23.0753
5021	22.5391
5081	25.5201
5133	27.7289
5169	30.0879
5154	30.3882
5098	29.3588
5128	29.3588
5201	28.9299
5280	32.79
5192	30.9672
5095	26.3779
5083	24.4049
4951	24.0832
4927	20.1801
4916	19.5797
4931	19.3009
4920	18.679
4944	18.0999
4905	16.6845
4942	15.2691
4946	15.2048
4952	15.9983
4980	17.7354
4977	17.4137
4971	17.1778
4944	16.5773
4972	15.2262
4969	13.3605
4924	12.4169
4925	12.1381
4922	11.988
4922	13.1246
4890	15.1405
4911	19.0221
4918	19.9014
4904	21.9816
4905	23.6972
4924	23.6543
4941	23.8259
4934	23.8473
4933	23.7615
4948	24.1261
4969	24.7051
4987	24.9625
4983	24.748
5004	25.3485
4974	25.949
4974	26.1634
4980	25.8632
5005	26.721
5005	28.2222
4989	28.694
5000	28.4366
5000	30.5383
5009	31.1388
5000	29.5518
5015	29.8735
5009	29.08
5028	28.694
5022	28.0077
5021	27.6646
5031	27.0427
5037	25.1555
5038	26.4851
5045	23.3755
5035	21.81
5019	22.775
5026	22.9895
5025	23.4398
5013	24.362
5011	26.7424
5034	28.694
5064	30.3453
5055	32.4898
5066	33.0474
5078	33.991
5094	34.0553
5092	36.6073
5109	37.0791
5108	38.2372
5123	38.9449
5116	39.3309
5055	24.7695
5003	23.8902
5008	23.0753
4983	22.5391
5011	21.0808
5070	20.5662
5111	19.5368
5125	19.5797
5149	20.03
5049	20.3732
5113	20.7377
5187	24.2548
5137	23.5042
5024	22.6249
5096	22.5606
4939	22.4319
4919	20.7163
4907	20.0944
4902	19.0221
4925	18.4645
4944	17.2207
4891	14.7973
4908	13.3176
4934	13.3605
4967	14.3255
4947	16.2127
4960	16.0626
4939	15.6552
4951	14.5186
4924	14.2612
4914	13.6393
4954	12.6742
4899	12.7171
4941	13.6607
4896	15.0761
4879	18.1214
4920	19.5582
4922	20.2874
4915	22.968
4950	21.7028
4917	21.6813
4912	22.6464
4940	22.1102
4945	22.7536
4964	23.5685
4967	23.8902
4980	23.783
4959	24.169
4988	24.6193
4997	25.4343
4999	25.4986
4993	26.2921
5008	28.5224
4989	28.2222
5005	28.694
4995	28.4366
5012	30.5383
5003	31.1388
5043	29.5518
5012	29.8735
5016	29.08
5021	28.694
5031	28.0077
5024	27.6646
5015	27.0427
5024	25.1555
5020	15.2691
5017	12.5456
5019	10.8728
5019	10.9801
5016	10.3581
5024	11.9665
5021	16.4272
5036	22.003
5043	25.6916
5048	29.7234
5052	31.1816
5071	32.5113
5071	33.9481
5052	34.2912
5091	35.0204
5098	35.8782
5115	37.6796
5117	39.1379
5111	39.2451
5121	38.4945
5020	22.0888
4966	20.5447
4977	19.9442
4974	19.8156
4988	18.4216
4988	18.2715
4976	18.3144
5013	17.7997
5058	17.478
4983	18.4431
5052	19.5797
5170	20.0944
5126	18.8291
5018	20.0086
5054	20.9307
4935	21.2095
4923	20.9093
4889	20.8449
4914	20.0515
4898	18.5503
4880	16.7489
4899	15.2906
4936	14.8402
4960	14.6472
4971	16.8132
4946	16.8347
4960	16.2771
4942	16.4915
4924	15.3978
4928	14.8402
4918	15.6123
4922	15.5908
4896	15.1405
4871	15.8482
4886	17.6925
4926	19.0221
4892	20.1801
4903	20.7163
4914	22.3032
4931	21.7028
4930	21.6813
4932	22.6464
4959	22.1102
4939	22.7536
4958	23.5685
4953	23.8902
4970	23.783
4976	24.169
4992	24.6193
4988	25.4343
4987	25.4986
4995	26.2921
4998	27.2571
4988	26.6138
4995	26.9783
4999	27.5574
5012	28.308
5005	27.4716
5012	28.308
5008	27.879
5015	27.5574
5014	26.5923
4995	25.3485
5017	25.1126
5005	24.7695
5003	24.1904
5014	9.97212
5008	5.44714
5016	2.70212
5016	1.58696
5021	1.50118
5013	1.45829
5029	1.84431
5026	4.28908
5026	7.27
5035	10.8514
5047	14.8402
5047	27.5145
5051	31.0744
5073	32.1252
5082	32.9402
5087	34.1197
5106	34.6558
5096	34.5271
5082	35.8996
5069	36.8861
5075	38.1943
5085	37.8726
5278	26.4208
5284	23.0538
5275	22.0673
5239	20.6519
5233	19.4724
5023	15.4407
4932	16.0412
4921	17.5852
4950	17.7568
4984	17.2636
4941	17.9927
4970	18.057
4966	17.671
4978	17.7568
4979	18.0356
4975	18.1214
5077	17.9284
5075	17.285
5013	19.5153
5003	20.3732
4939	20.1587
4913	18.057
4905	17.6067
4889	17.7568
4895	17.1563
4882	15.8696
4897	15.3764
4919	15.6123
4931	17.4995
4943	18.9792
4940	17.285
4934	16.2127
4919	16.4915
4947	15.3978
4919	14.8402
4905	15.6123
4896	15.5908
4906	15.1405
4919	15.8482
4902	17.6925
4952	19.0221
4902	20.1801
4900	20.7163
4907	22.3032
4920	22.389
4945	22.1531
4930	22.9252
4941	22.7107
4942	23.2683
4996	23.7186
4969	24.0403
4986	24.7266
4974	25.9704
4992	26.2706
4982	26.6567
4991	27.0427
5007	27.3215
4998	27.0427
4995	27.1499
4992	27.4501
5014	27.8576
4996	27.8362
5024	28.694
4998	28.6296
5022	28.2436
5015	27.7075
5017	27.6646
5006	26.2278
5024	25.8417
5005	25.4772
4997	24.748
5027	13.5964
5006	6.28351
5002	2.44478
5021	1.84431
5009	1.37251
5004	1.32962
5014	1.09372
5010	1.97298
5037	2.7879
5027	5.89749
5029	13.3391
5041	25.4772
5053	30.86
5069	31.9322
5061	33.5835
5085	34.2912
5082	34.4413
5086	34.3985
5056	35.6852
5066	38.2586
5068	40.4246
5076	42.5906
5164	23.6543
5214	22.3032
5193	20.416
5194	19.8156
5246	16.127
5173	14.6901
5180	13.7894
5110	13.5106
5070	12.8673
5065	11.6663
5042	11.1516
5023	11.795
4972	12.5456
4962	13.6607
4906	14.3899
4879	17.092
4912	17.2636
4904	17.2636
4920	17.9069
4896	19.1937
4942	18.9363
4949	18.3358
4954	17.9498
4961	17.1563
4965	16.6631
5006	17.5424
4966	19.5153
4962	19.6011
4957	20.1587
4917	18.057
4916	17.6067
4905	17.7568
4891	17.1563
4886	15.8696
4915	15.3764
4928	15.6123
4955	17.4995
4921	18.9792
4961	17.285
4935	16.2127
4907	16.127
4901	15.312
4900	14.8617
4920	16.2342
4892	15.6337
4903	15.8696
4895	16.899
4901	19.5368
4900	19.6011
4898	20.3303
4917	20.0729
4933	21.3382
4930	22.6893
4923	22.968
4927	22.5391
4942	23.2468
4959	24.6622
4946	25.6916
4951	26.3135
5003	26.3779
4996	26.8926
4991	26.1849
4998	27.0427
5006	26.9354
4984	27.9863
4990	26.9569
4998	27.2357
4977	27.6431
5002	27.686
5002	28.3723
5003	29.0585
4996	29.0585
5016	28.501
5007	28.0721
5005	27.3429
5012	26.721
5016	26.3135
5013	25.6702
5005	15.312
5017	9.26442
5000	5.46858
5010	2.63779
5006	1.69419
5003	1.43684
4993	1.28673
5010	1.32962
5016	1.77997
5016	2.74501
5027	7.09843
5019	18.057
5033	25.2198
5032	30.86
5042	33.0259
5041	33.5835
5055	34.2912
5055	34.4413
5048	34.3985
5065	35.6852
5068	38.2586
5077	40.4246
5103	42.5906
5106	20.6305
5045	21.0808
5049	20.4804
5010	19.1079
5006	17.3279
5016	15.8696
5024	14.2612
5050	13.1246
5079	12.3311
5058	12.0738
5025	12.1596
4986	12.7171
4952	12.0309
4965	11.0658
4950	11.1087
4934	12.1167
4925	12.9745
4930	14.4328
4925	16.4486
4915	19.3652
4915	17.2636
4879	17.2636
4912	17.9069
4902	19.1937
4894	18.9363
4861	18.3358
4928	17.3493
4943	17.1563
4947	16.6631
4940	17.5424
4973	19.5153
4983	19.6011
4917	18.6146
4896	16.5344
4897	15.2477
4900	15.505
4905	16.0841
4880	15.8696
4901	15.8911
4896	17.5638
4917	19.0435
4946	18.5074
4924	17.285
4905	16.3843
4924	15.9768
4905	15.3978
4907	15.3335
4910	16.7489
4924	16.8132
4917	16.0626
4887	15.8267
4899	17.3708
4899	17.9713
4923	18.7004
4923	19.5153
4911	20.8878
4929	22.4962
4948	22.775
4940	23.2468
4958	23.8902
4968	25.1126
4952	25.9919
4970	26.914
4983	27.0641
4992	26.5923
4987	26.1205
5010	26.5065
4992	25.6916
4998	26.2492
4991	27.3215
4993	26.3135
4978	28.2222
4983	28.8012
5002	29.9593
5049	29.2087
5022	28.3508
5005	28.8441
5010	29.08
5006	28.2436
5015	26.8711
5015	25.9919
5013	25.6702
5008	15.312
5032	9.26442
5005	5.46858
4997	2.63779
4993	1.69419
5004	1.43684
4998	1.28673
5007	1.32962
5013	1.77997
5011	2.74501
5015	7.09843
5021	18.057
5014	25.2198
5023	29.1443
5035	32.0395
5031	32.5756
5033	33.6264
5062	35.2348
5040	36.6502
5053	38.6232
5082	41.8615
5106	44.7566
5132	46.4937
4907	16.5559
4904	15.4407
4874	14.4971
4863	14.9689
4892	15.9554
4885	16.7489
4909	18.2072
4897	19.3009
4925	18.7647
4916	17.864
4911	17.0706
4930	16.8132
4912	16.3629
4886	16.1055
4903	17.285
4895	17.1563
4903	15.505
4904	15.8482
4943	16.513
4936	17.0062
4918	18.1428
4914	20.3946
4925	21.8743
4936	22.5177
4949	23.3755
4952	23.5256
4954	23.6757
4969	24.362
4959	25.5415
4975	26.8282
4964	26.5709
4988	26.2278
4987	25.6916
4996	25.9704
4978	25.4343
4977	26.2492
4991	27.3215
4992	26.3135
4988	28.2222
4992	28.8012
5055	29.9593
5025	29.2087
5006	28.3508
4990	28.8441
5010	29.08
5006	28.2436
5021	26.8711
5013	25.9919
5018	25.1984
5001	12.9316
5015	8.70684
5009	5.91894
5006	3.94596
5012	2.50911
5006	1.73708
5027	1.45829
4998	1.45829
5017	2.23032
5020	4.95389
5026	17.5209
5015	22.8179
5017	26.6781
5014	28.5224
5027	30.7527
5027	32.2325
5034	33.9695
5042	35.7495
5061	37.4437
5071	40.9393
5104	44.6065
5136	47.5445
5164	49.8606
5203	51.9194
4971	25.9704
4989	25.4343
4992	27.0212
4984	27.7933
4992	28.2007
5005	29.4017
5035	30.1094
5030	29.9593
4998	29.0585
5015	28.5224
5005	28.5867
5018	28.4581
5014	27.8576
5010	27.4072
5031	27.0856
5021	25.2842
5012	14.4971
5005	11.9665
5022	11.4733
4987	11.0873
4987	10.0365
5015	7.65602
5011	4.16041
5019	2.8308
5014	3.79584
5007	7.78469
5006	22.0673
5013	26.721
5019	28.0935
5021	28.887
5031	29.9164
5031	31.3532
5029	33.605
5041	35.6637
5053	39.6097
5087	43.2125
5122	45.979
5178	48.917
5206	51.7049
5255	54.1282
5285	55.608
5021	30.7098
5043	32.5541
5051	35.8139
5082	38.9449
5118	42.3762
5170	45.1855
5190	46.7081
5263	48.9385
5297	51.4476
5385	28.2651
5223	20.5876
5348	23.7615
5205	17.3493
5050	17.9927
5030	18.3144
5016	19.7941
5034	19.8156
5031	18.9363
4985	17.3708
4974	15.9983
4958	14.8402
4993	13.1032
4969	12.9101
4967	12.0738
4963	12.1596
4947	12.7171
4927	12.0309
4929	11.0658
4930	11.1087
4953	12.1167
4939	12.9745
4942	14.4328
4923	16.4486
4899	19.3652
4902	21.2095
4891	20.7163
4885	20.1373
4889	19.0864
4890	18.6575
4922	17.285
4912	15.0547
4936	16.0626
4927	16.0626
4930	18.8291
4926	19.1293
4928	18.8291
4928	18.5717
5274	19.0435
5070	17.3493
5004	17.9927
5045	18.3144
4999	19.7941
5008	19.8156
5000	18.9363
4978	17.3708
4975	15.9983
4978	14.8402
4952	13.1032
4973	12.9101
4945	12.6957
4970	13.4677
4960	12.953
4924	13.9395
4932	13.3391
4911	14.5186
4916	14.0253
4942	14.5186
4925	15.5908
4929	17.5424
4925	19.6869
4910	17.1778
4910	17.3065
4877	19.5797
4913	20.3088
4900	16.0841
4915	11.0658
4897	7.16277
4917	8.06348
4917	13.4034
4926	15.6552
4929	17.1134
4920	17.7783
4941	18.2715
4902	17.7354
4909	15.8053
4883	14.5829
4887	14.4328
4894	15.312
4888	15.9125
4889	16.706
[truncated: 137,675 more rows]
