# Supplementary material for: Temperature lapse rate estimation and snowmelt runoff simulation in a high-altitude basin
Source: Sci Rep. 2022 Aug 10;12:13638. doi: 10.1038/s41598-022-18047-5 (PMC9365777; doi:10.1038/s41598-022-18047-5)
Supplement: Supplementary file 3 — Supplementary Information 3. [file 41598_2022_18047_MOESM3_ESM.xlsx]

## Sheet: LS-month
Year	Month	Observed air temperature	MOD11C3
2001	1	1.07097	12.91
2001	2	4.66429	18.63
2001	3	4.92903	22.53
2001	4	8.09667	25.61
2001	5	12.4161	28.77
2001	6	14.58	23.59
2001	7	15.929	25.13
2001	8	15.4032	19.53
2001	9	14.3067	21.17
2001	10	9.17419	21.89
2001	11	3.85667	17.07
2001	12	1.03226	11.11
2002	1	-0.483871	10.61
2002	2	3.58929	16.67
2002	3	5.64194	22.33
2002	4	8.61333	24.01
2002	5	11.4032	28.83
2002	6	16.57	27.87
2002	7	16.1194	21.13
2002	8	15.0935	21.59
2002	9	13.1933	19.85
2002	10	8.67419	20.89
2002	11	4.17667	16.87
2002	12	0.541935	11.37
2003	1	-0.425806	10.37
2003	2	1.43929	15.09
2003	3	5.32903	22.31
2003	4	9.35	27.09
2003	5	11.5581	26.43
2003	6	14.3067	18.85
2003	7	15.8129	23.63
2003	8	16.9968	24.55
2003	9	14.14	18.75
2003	10	10.9387	25.17
2003	11	5.14333	17.85
2003	12	0.580645	10.67
2004	1	-0.932258	8.73001
2004	2	1.3	15.25
2004	3	8.39677	26.01
2004	4	7.94333	26.87
2004	5	14.0419	33.15
2004	6	15.5433	24.55
2004	7	14.3065	17.53
2004	8	15.7323	20.31
2004	9	14.26	22.93
2004	10	8.62258	22.15
2004	11	2.60667	15.15
2004	12	0.412903	9.09
2005	1	-0.0774194	8.07001
2005	2	3.82857	15.91
2005	3	6.69032	23.89
2005	4	9.43	27.71
2005	5	11.029	27.29
2005	6	17.2267	30.93
2005	7	17.6226	30.05
2005	8	16.3226	20.21
2005	9	14.5767	23.69
2005	10	9.65484	21.55
2005	11	4.33	17.27
2005	12	0.522581	11.33
2006	1	2.73871	12.87
2006	2	5.02857	19.31
2006	3	6.23226	23.19
2006	4	8.33667	26.77
2006	5	12.771	29.75
2006	6	17.7633	27.93
2006	7	18.3161	28.33
2006	8	17.1226	29.33
2006	9	14.7433	28.15
2006	10	8.62258	23.23
2006	11	3.73667	16.13
2006	12	1.25161	11.61
2007	1	2.48387	11.77
2007	2	0.925	14.27
2007	3	7.14839	25.81
2007	4	9.41333	29.37
2007	5	15.5935	35.49
2007	6	16.15	33.53
2007	7	17.4677	30.91
2007	8	16.2903	22.81
2007	9	14.46	21.37
2007	10	12.0613	26.41
2007	11	4.04333	16.89
2007	12	0.974194	10.89
2008	1	1.55161	10.21
2008	2	1.4069	12.83
2008	3	5.63226	18.05
2008	4	10.1567	27.21
2008	5	13.5	28.27
2008	6	15.93	28.19
2008	7	16.2548	22.71
2008	8	14.9581	18.85
2008	9	14.3967	20.79
2008	10	8.9	24.25
2008	11	3.85667	14.89
2008	12	1.03548	11.51
2009	1	1.02903	12.19
2009	2	3.77143	17.87
2009	3	5.78387	20.15
2009	4	11.4533	31.65
2009	5	14.2065	34.85
2009	6	18.5667	35.25
2009	7	19.5839	34.87
2009	8	16.3903	22.05
2009	9	15.0033	26.25
2009	10	11.1548	26.15
2009	11	5.70667	18.55
2009	12	0.483871	10.03
2010	1	-0.470968	10.47
2010	2	3.29286	16.39
2010	3	7.96774	26.93
2010	4	11.3533	33.79
2010	5	14.2871	31.03
2010	6	18.8333	34.75
2010	7	18.0129	29.05
2010	8	16.5323	21.37
2010	9	14.4967	21.41
2010	10	10.0323	22.81
2010	11	5.70333	18.75
2010	12	-0.287097	10.59
2011	1	0.23871	9.73001
2011	2	2.52143	15.61
2011	3	6.16452	22.15
2011	4	9.57	29.73
2011	5	13.4097	32.19
2011	6	16.9767	30.49
2011	7	16.2419	17.13
2011	8	16.0581	23.47
2011	9	15.7533	27.17
2011	10	10.1355	24.99
2011	11	3.30667	14.95
2011	12	1.77419	12.49
2012	1	-1.07097	9.20999
2012	2	3.75862	15.77
2012	3	6.64839	25.19
2012	4	8.90333	26.51
2012	5	15.1484	32.53
2012	6	18.08	32.61
2012	7	16.9258	23.61
2012	8	16.6903	25.09
2012	9	15.1833	26.49
2012	10	9.9129	25.51
2012	11	3.84	16.35
2012	12	1.42903	11.19
2013	1	-0.26129	9.39002
2013	2	2.94643	16.71
2013	3	6.28387	21.95
2013	4	9.09333	26.49
2013	5	13.129	28.57
2013	6	17.06	32.23
2013	7	16.8387	21.51
2013	8	15.9419	27.25
2013	9	13.58	21.27
2013	10	8.68065	19.45
2013	11	3.81333	16.69
2013	12	-0.0225806	10.49
2014	1	-0.00645161	9.82999
2014	2	3.70714	16.05
2014	3	5.7871	21.19
2014	4	9.05333	27.65
2014	5	14.4806	31.09
2014	6	18.2933	34.59
2014	7	16.4194	24.47
2014	8	15.4419	19.17
2014	9	14.0567	20.99
2014	10	8.92258	22.05
2014	11	4.93333	17.77
2014	12	1.69355	11.37
2015	1	-0.964516	7.20999
2015	2	0.917857	13.27
2015	3	7.27419	23.07
2015	4	9.16333	27.29
2015	5	13.4871	32.11
2015	6	18.0467	33.13
2015	7	17.5871	33.49
2015	8	15.9032	26.63
2015	9	16.1367	26.77
2015	10	9.99032	26.63
2015	11	4.91	17.01
2015	12	1.19032	10.77

## Sheet: MZGK-month
Year	Month	Observed air temperature	MOD11C3
2001	1	-1.9	16.65
2001	2	1.9	19.95
2001	3	2.1	19.95
2001	4	5.3	19.85
2001	5	9.9	26.31
2001	6	12	19.93
2001	7	13.4	20.69
2001	8	13.1	17.07
2001	9	11.7	17.99
2001	10	7.2	21.45
2001	11	1.4	19.27
2001	12	-1.6	13.63
2002	1	-3.2	12.41
2002	2	0.6	16.87
2002	3	3.2	19.07
2002	4	6.2	22.63
2002	5	9	24.71
2002	6	13.5	23.97
2002	7	13.5	21.49
2002	8	12.3	19.19
2002	9	11	17.69
2002	10	5.9	19.71
2002	11	1.4	17.75
2002	12	-2.1	13.89
2003	1	-3.5	13.73
2003	2	-1.1	14.73
2003	3	2.7	22.25
2003	4	6.9	23.73
2003	5	9.1	22.55
2003	6	11.9	18.51
2003	7	13.2	18.63
2003	8	14.2	21.59
2003	9	11.6	15.63
2003	10	8.4	21.69
2003	11	2.3	18.89
2003	12	-1.9	14.35
2004	1	-3.4	10.23
2004	2	-1.7	16.39
2004	3	5.4	26.73
2004	4	5.9	23.61
2004	5	11.9	29.69
2004	6	13	21.69
2004	7	12.2	13.57
2004	8	13.3	20.63
2004	9	11.3	20.61
2004	10	6	18.91
2004	11	0.1	15.89
2004	12	-1.9	12.03
2005	1	-2.9	9.95001
2005	2	1	16.69
2005	3	4	22.21
2005	4	7.1	24.25
2005	5	8.8	21.57
2005	6	14.8	29.27
2005	7	15.1	24.21
2005	8	13.6	17.69
2005	9	11.8	18.59
2005	10	7.2	19.39
2005	11	1.9	18.43
2005	12	-2	14.61
2006	1	0.2	16.29
2006	2	2.4	21.31
2006	3	3.8	23.73
2006	4	6.3	25.97
2006	5	10.4	27.95
2006	6	15.4	24.37
2006	7	15.4	23.23
2006	8	14.2	26.29
2006	9	12.1	24.33
2006	10	6.3	21.75
2006	11	1.6	14.75
2006	12	-1.4	14.69
2007	1	-0.5	15.53
2007	2	-1.4	15.17
2007	3	4.7	26.37
2007	4	7	31.53
2007	5	13.3	33.07
2007	6	13.9	33.39
2007	7	15.3	29.47
2007	8	14.2	22.05
2007	9	12.2	18.27
2007	10	9.8	26.85
2007	11	1.6	20.17
2007	12	-1.6	15.53
2008	1	-0.5	13.43
2008	2	-0.7	17.11
2008	3	3	20.75
2008	4	7.8	25.07
2008	5	11.2	21.03
2008	6	13.6	23.79
2008	7	13.9	19.19
2008	8	13	16.71
2008	9	11.8	16.93
2008	10	6.6	20.89
2008	11	1.5	14.11
2008	12	-1.2	13.69
2009	1	-1.3	14.15
2009	2	1.1	19.13
2009	3	3.4	18.01
2009	4	9	30.69
2009	5	11.8	34.85
2009	6	16.5	35.87
2009	7	16.7	31.25
2009	8	13.7	21.07
2009	9	12.6	22.55
2009	10	9.3	26.87
2009	11	3.2	21.33
2009	12	-1.7	13.33
2010	1	-2.9	13.83
2010	2	1.1	18.39
2010	3	5.4	27.95
2010	4	8.9	30.59
2010	5	12	34.29
2010	6	16.4	35.25
2010	7	15.4	27.51
2010	8	14.3	22.41
2010	9	12.4	18.31
2010	10	8.3	22.33
2010	11	3.2	20.29
2010	12	-2.3	14.51
2011	1	-2.5	13.59
2011	2	0.1	18.51
2011	3	4.1	23.73
2011	4	7.4	29.75
2011	5	11.4	30.43
2011	6	14.5	29.21
2011	7	14.3	16.55
2011	8	13.6	22.89
2011	9	13.4	25.27
2011	10	7.8	26.51
2011	11	1.1	17.61
2011	12	-0.2	16.55
2012	1	-3.4	12.19
2012	2	1.4	17.35
2012	3	4	24.49
2012	4	6.8	26.31
2012	5	12.8	31.61
2012	6	16.1	28.75
2012	7	14.6	18.17
2012	8	14.4	23.13
2012	9	12.3	23.67
2012	10	8	26.25
2012	11	1.4	20.11
2012	12	1	14.81
2013	1	-2.7	12.59
2013	2	0.8	17.93
2013	3	3.8	21.39
2013	4	6.6	20.31
2013	5	10.7	24.11
2013	6	14.9	31.35
2013	7	14.7	16.69
2013	8	13.8	23.15
2013	9	11.4	18.59
2013	10	7	18.15
2013	11	2.3	17.39
2013	12	-1.9	13.79
2014	1	-2.2	13.01
2014	2	1.8	18.83
2014	3	3.9	22.23
2014	4	6.8	24.55
2014	5	12.3	24.47
2014	6	15.9	31.11
2014	7	14.5	20.41
2014	8	13.4	16.25
2014	9	11.7	15.37
2014	10	7	17.45
2014	11	2.8	19.93
2014	12	-0.5	15.53
2015	1	-3	11.29
2015	2	-0.9	17.93
2015	3	5.4	26.27
2015	4	7.1	27.25
2015	5	11.2	27.51
2015	6	15.6	29.23
2015	7	14.6	28.91
2015	8	13.5	25.75
2015	9	13.7	20.63
2015	10	8	25.99
2015	11	2.7	19.17
2015	12	-1.2	13.39

## Sheet: DX-month
Year	Month	Observed air temperature	MOD11C3
2001	1	-6.3	8.75
2001	2	-3.7	13.15
2001	3	-2.8	7.53
2001	4	1.1	9.23001
2001	5	5.4	11.03
2001	6	9.1	9.67001
2001	7	11.5	15.91
2001	8	10.7	9.26999
2001	9	8.7	11.05
2001	10	3.4	9.09
2001	11	-2.9	10.91
2001	12	-5.8	4.87
2002	1	-8.5	4.87
2002	2	-4.2	11.69
2002	3	-2.3	12.49
2002	4	2.4	13.81
2002	5	5.1	16.35
2002	6	10.2	15.05
2002	7	11.5	10.41
2002	8	10.5	12.63
2002	9	7.7	9.48999
2002	10	1.7	8.01001
2002	11	-4.2	5.92999
2002	12	-6.2	4.48999
2003	1	-8.2	3.60998
2003	2	-5.6	7.41
2003	3	-2.1	10.77
2003	4	3	16.21
2003	5	4.5	7.53
2003	6	9.4	9.47
2003	7	10.6	15.11
2003	8	11.8	11.53
2003	9	9.1	9.47
2003	10	4.6	15.81
2003	11	-1.9	9.41
2003	12	-6.8	4.53
2004	1	-9.9	-0.769989
2004	2	-6.9	4.01001
2004	3	0.6	19.11
2004	4	2.3	13.57
2004	5	7.4	22.65
2004	6	9.1	10.77
2004	7	10.2	8.35001
2004	8	10.9	10.99
2004	9	8.8	12.85
2004	10	2.3	7.42999
2004	11	-5.4	3.75
2004	12	-8.6	1.47
2005	1	-7.7	2.41
2005	2	-4.2	5.89002
2005	3	-0.6	13.59
2005	4	2.4	16.17
2005	5	4.7	10.41
2005	6	9.8	14.83
2005	7	11.8	17.93
2005	8	10.9	8.09
2005	9	9	14.33
2005	10	2.7	8.75
2005	11	-2.9	8.20999
2005	12	-6.8	6.51001
2006	1	-4.2	8.89002
2006	2	-2.6	13.87
2006	3	-1.3	13.25
2006	4	1.8	13.61
2006	5	6.4	13.73
2006	6	12.1	13.67
2006	7	12.8	17.01
2006	8	11.3	16.39
2006	9	8.6	13.31
2006	10	1.2	8.09
2006	11	-3.4	4.92999
2006	12	-6	5.07001
2007	1	-5.5	7.19
2007	2	-6.8	2.98999
2007	3	-1.1	12.35
2007	4	2.5	19.15
2007	5	8.9	24.07
2007	6	10.8	24.13
2007	7	12.1	18.27
2007	8	11	11.73
2007	9	9	12.19
2007	10	5.2	17.19
2007	11	-3.6	12.13
2007	12	-6	8.59
2008	1	-5.1	4.26999
2008	2	-6.1	6.91
2008	3	-2	10.15
2008	4	3.1	12.75
2008	5	6.7	8.47
2008	6	10.2	16.77
2008	7	11.4	16.49
2008	8	10.4	9.17001
2008	9	8.2	8.76999
2008	10	2.5	7.39002
2008	11	-2.3	6.47
2008	12	-5.6	6.47
2009	1	-5.7	5.67001
2009	2	-4.2	11.77
2009	3	-1.2	12.49
2009	4	4.5	20.93
2009	5	7.1	21.19
2009	6	12	22.69
2009	7	12.9	18.63
2009	8	10.9	14.33
2009	9	8.7	13.65
2009	10	4	17.39
2009	11	-1.8	12.75
2009	12	-6.2	5.63
2010	1	-8.2	4.85001
2010	2	-4.9	9.51001
2010	3	-0.1	19.95
2010	4	4.2	23.75
2010	5	7	19.57
2010	6	12	14.59
2010	7	12.8	19.11
2010	8	11.6	9.13001
2010	9	9.2	9.04999
2010	10	3.9	10.03
2010	11	-2.4	10.71
2010	12	-7.1	6.45001
2011	1	-8	3.57001
2011	2	-5.1	8.86999
2011	3	-1.9	14.07
2011	4	2.7	14.05
2011	5	7.2	22.09
2011	6	10.1	17.55
2011	7	11.5	9.57001
2011	8	10.6	16.27
2011	9	9.5	16.69
2011	10	3	13.29
2011	11	-3.4	6.37
2011	12	-5	9.63001
2012	1	-8.5	4.13
2012	2	-4	9.75
2012	3	-0.7	14.23
2012	4	2	13.39
2012	5	7.7	16.21
2012	6	12.4	19.63
2012	7	12.1	12.63
2012	8	11	15.83
2012	9	8.5	14.09
2012	10	2.3	13.47
2012	11	-3.5	12.69
2012	12	-6.01613	7.39002
2013	1	-8.6	5.79001
2013	2	-5.2	5.35001
2013	3	-1.2	11.63
2013	4	2.2	10.21
2013	5	6.8	11.85
2013	6	11.9	18.79
2013	7	12	12.15
2013	8	10.7	20.83
2013	9	7.6	13.11
2013	10	2.7	9.36999
2013	11	-2.6	7.75
2013	12	-7	6.01001
2014	1	-6.7	4.95001
2014	2	-4.7	10.39
2014	3	-1.7	12.51
2014	4	1.9	15.43
2014	5	7.7	14.43
2014	6	11.7	20.71
2014	7	11.6	12.79
2014	8	10.8	8.29001
2014	9	8.6	9.59
2014	10	2.6	8.79001
2014	11	-2	10.87
2014	12	-4.9	7.41
2015	1	-8	1.81
2015	2	-6	8.10998
2015	3	-0.4	17.51
2015	4	2.6	9.36999
2015	5	6.6	11.17
2015	6	11.2	14.87
2015	7	11.1	17.85
2015	8	10.8	15.21
2015	9	10.3	15.85
2015	10	3.5	15.89
2015	11	-2	10.37
2015	12	-5.8	7.35001

## Sheet: BG-month
Year	Month	Observed air temperature	MOD11C3
2001	1	-8.73871	4.82999
2001	2	-6.54286	10.03
2001	3	-6.5871	16.05
2001	4	-1.59667	18.17
2001	5	2.54516	15.63
2001	6	6.37333	14.99
2001	7	9.81935	22.79
2001	8	8.31935	15.13
2001	9	7.54	19.39
2001	10	1.27419	19.91
2001	11	-4.57333	12.13
2001	12	-8.21613	3.86999
2002	1	-12.8839	0.649994
2002	2	-7.10714	7.64999
2002	3	-5.07742	13.11
2002	4	0.0266667	16.13
2002	5	2.63548	26.65
2002	6	7.13	19.05
2002	7	9.77419	17.33
2002	8	8.5871	20.15
2002	9	5.22	14.51
2002	10	-1.4	11.89
2002	11	-6.21	7.37
2002	12	-7.56774	4.20999
2003	1	-8.9	4.32999
2003	2	-8.46786	5.67001
2003	3	-4.6871	14.69
2003	4	0.253333	22.97
2003	5	1.74194	16.85
2003	6	6.71667	16.57
2003	7	8.4871	18.95
2003	8	9.46452	18.49
2003	9	6.42	14.27
2003	10	1.95161	16.27
2003	11	-3.59333	11.27
2003	12	-7.89032	3.51001
2004	1	-10.2161	0.149994
2004	2	-8.73793	7.35001
2004	3	-1.73548	17.73
2004	4	0.26	20.63
2004	5	4.1	27.69
2004	6	6.91667	17.51
2004	7	8.66452	17.75
2004	8	8.2871	15.83
2004	9	7.32333	22.41
2004	10	-0.841935	13.51
2004	11	-8.39333	3.75
2004	12	-7.66774	1.19
2005	1	-8.99032	1.69
2005	2	-7.17857	2.36999
2005	3	-3.06452	11.35
2005	4	-1.24333	14.35
2005	5	2.10323	17.81
2005	6	7.78667	24.49
2005	7	9.26774	19.11
2005	8	8.96452	17.33
2005	9	6.77	17.57
2005	10	0.435484	14.83
2005	11	-5.05	9.42999
2005	12	-8.04839	4.92999
2006	1	-4.65161	6.20999
2006	2	-3.75	9.01001
2006	3	-4.69032	12.27
2006	4	-1.61667	16.51
2006	5	3.65161	21.23
2006	6	9.55333	24.01
2006	7	10.3645	26.17
2006	8	8.8129	25.25
2006	9	6.17333	18.45
2006	10	-0.719355	14.57
2006	11	-5.54	8.17001
2006	12	-7.18065	4.20999
2007	1	-8.07419	5.31
2007	2	-9.28214	6.42999
2007	3	-3.64839	15.11
2007	4	-0.02	23.05
2007	5	5.17419	31.19
2007	6	8.14	33.25
2007	7	9.52258	20.25
2007	8	8.73226	17.29
2007	9	6.74	16.87
2007	10	2.89355	21.89
2007	11	-6.11333	8.86999
2007	12	-6.22258	4.57001
2008	1	-7.90968	-0.350006
2008	2	-9.74483	6.42999
2008	3	-5.30968	15.67
2008	4	0.02	17.19
2008	5	3.4129	12.65
2008	6	7.45333	22.93
2008	7	8.69355	21.55
2008	8	7.70323	15.29
2008	9	5.52667	14.69
2008	10	-1.28065	10.15
2008	11	-4.14667	7.87
2008	12	-6.9871	7.47
2009	1	-7.10968	6.25
2009	2	-6.40357	9.09
2009	3	-4.13871	12.55
2009	4	1.34	23.25
2009	5	2.75161	24.47
2009	6	9.06333	24.27
2009	7	10.4548	19.63
2009	8	8.90323	19.03
2009	9	7.07	22.21
2009	10	1.1	16.91
2009	11	-3.35333	11.95
2009	12	-7.85161	3.76999
2010	1	-8.82258	5.04999
2010	2	-6.66071	6.54999
2010	3	-2.11613	17.85
2010	4	1.13333	21.99
2010	5	4.32581	28.27
2010	6	9.12	28.11
2010	7	10.8677	26.39
2010	8	9.88387	23.83
2010	9	6.82333	14.29
2010	10	0.83871	16.95
2010	11	-4.65667	12.21
2010	12	-10.1	5.37
2011	1	-10.1129	0.470001
2011	2	-7.46786	8.91
2011	3	-4.86452	13.01
2011	4	-1.28667	21.61
2011	5	3.92581	24.57
2011	6	6.60667	20.71
2011	7	9.16129	16.05
2011	8	8.12903	19.29
2011	9	7.36	22.27
2011	10	0.206452	11.29
2011	11	-4.56	8.63001
2011	12	-5.3871	6.98999
2012	1	-11.1548	1.73001
2012	2	-6.92759	5.25
2012	3	-4.43226	13.95
2012	4	-1.03333	14.93
2012	5	4	26.33
2012	6	9.38	31.05
2012	7	9.45806	19.31
2012	8	9.08065	17.31
2012	9	6.46333	19.95
2012	10	-0.470968	17.43
2012	11	-5.62667	9.48999
2012	12	-7.77742	5.14999
2013	1	-9.94194	4.31
2013	2	-6.66429	7.20999
2013	3	-3.64839	17.25
2013	4	-0.623333	18.71
2013	5	3.38387	23.27
2013	6	9.18333	27.01
2013	7	9.82903	16.43
2013	8	9.59677	28.53
2013	9	5.22667	13.25
2013	10	0.26129	14.85
2013	11	-5.12	8.69
2013	12	-8.05161	5.59
2014	1	-9.34839	5.04999
2014	2	-7.83571	5.75
2014	3	-4.67419	12.99
2014	4	-0.533333	19.97
2014	5	4.60645	24.67
2014	6	9.99	30.35
2014	7	9.60323	24.35
2014	8	7.79355	15.77
2014	9	5.91333	16.71
2014	10	0.545161	18.27
2014	11	-3.65333	11.49
2014	12	-6.77097	5.41
2015	1	-12.0387	2.13001
2015	2	-7.75	8.53
2015	3	-3.58387	16.37
2015	4	-0.72	18.21
2015	5	4.18387	27.05
2015	6	8.79667	28.17
2015	7	9.26774	34.49
2015	8	8.93871	27.37
2015	9	9.86	27.91
2015	10	0.558065	23.69
2015	11	-3.05	14.21
2015	12	-8.3871	6.10998
